# Supplementary material for: Doppler Indices of the Uterine, Umbilical and Fetal Middle Cerebral Artery in Diabetic versus Non-Diabetic Pregnancy: Systematic Review and Meta-Analysis
Source: Medicina (Kaunas). 2023 Aug 21;59(8):1502. doi: 10.3390/medicina59081502 (PMC10456372; doi:10.3390/medicina59081502)
Supplement: Supplementary file 1 [file medicina-59-01502-s001.zip]

Archive with 1 entries (1 files):
- medicina-2491437-supplementary.pdf
